# Supplementary material for: Interleukin-3 is a predictive marker for severity and outcome during SARS-CoV-2 infections
Source: Nat Commun. 2021 Feb 18;12:1112. doi: 10.1038/s41467-021-21310-4 (PMC7893044; doi:10.1038/s41467-021-21310-4)
Supplement: Supplementary file 3 — Source Data [file 41467_2021_21310_MOESM3_ESM.xlsx]

## Sheet: Figure 1
	FIGURE 1
	Panel 1a					Panel 1b				Panel 1c					Panel 1d					Panel 1e
	non-severe SARS-CoV-2	severe SARS-CoV-2	Recovered			low viral load	high viral load			Days	low (<20pg/ml) IL-3	high (≥20pg/ml) IL-3			Age	<65	>65			Age	IL-3
	60	15.4	6.8			12.4	15.4			11	1				67		15.4			67	15.4
	208	15.2	162			22.2	15.9			44	1				72		15.2			72	15.2
	5.5	12.4	226.9			15.32	6.6			60	0				77		12.4			77	12.4
	36.8	15.9	131.1			3.9	28.9			34	1				64	15.9				64	15.9
	3.8	15.2	1.8			262.4	5.5			21	1				78		15.2			78	15.2
	3.9	6.8	12.5			75.2	36.8			60		0			66		60			66	60
	10.9	6.8	69.4			0	4.8			60	0				69		6.8			69	6.8
	119.4	15.3	11			85.25	8.1			4	1				79		6.8			79	6.8
	5.6	3.9	0			81.4	0.1			60	0				70		15.3			70	15.3
	2.5	4.8	11.54			39.3				60		0			89		3.9			89	3.9
	15.7	8.1	15.96			12.39				60		0			77		208			77	208
	2	5.9	14.04			208.32				16	1				97		5.5			97	5.5
	6.3	6.8	60.89							60	0				65		36.8			65	36.8
	26.6	23.1	6.25							60		0			71		3.8			71	3.8
	3.3	7.3	0							60	0				75		4.8			75	4.8
	2.1	3	0							60		0			65	8.1				65	8.1
	1.4	3.6	14.54							60	0				78		5.9			78	5.9
	3	15.4	52.54							60	0				49	3.9				49	3.9
	4.3	0.9	8.68							60		0			86		6.8			86	6.8
	9.4	7.8	118.46							60	0				73		10.9			73	10.9
	26.7	4.1	5.96							60		0			84		119.4			84	119.4
	0	2.6	4.54							60		0			83		5.6			83	5.6
	91.1	1.5	22.96							60	0				88		2.5			88	2.5
	167.4	1.5	8.75							60	0				61	15.7				61	15.7
		42.2	12.39							60		0			80		2			80	2
		11.1	3.25							12	1				43	6.3				43	6.3
		2.7	139.61							60	0				62	26.6				62	26.6
			59.9							9	1				29	23.1				29	23.1
			10.1							60	0				43	3.3				43	3.3
			6							60		0			30	7.3				30	7.3
			108.8							60	0				63	2.1				63	2.1
			4.4							60	0				73		3			73	3
			20.1							60	0				77		1.4			77	1.4
			12.8							60	0				78		3			78	3
			20.7							60	0				79		3.6			79	3.6
			16.2							60		0			67		15.4			67	15.4
			26.7							60		0			55	0.9				55	0.9
			15.8							60	0				76		7.8			76	7.8
			49							60	0				67		4.1			67	4.1
			23.3							60	0				57	2.6				57	2.6
			10.3							60	0				88		1.5			88	1.5
										60	0				62	1.5				62	1.5
										60	0				54	42.2				54	42.2
										60	0				67		11.1			67	11.1
										60		0			72		2.7			72	2.7
										60	0				75		4.3			75	4.3
										60	0				47	9.4				47	9.4
										60	0				33	26.7				33	26.7
										60	0				38	0				38	0
										46	1				35	91.1				35	91.1
										60	0				54	167.4				54	167.4
										45	1				31	6.8				31	6.8
										60	0				37	162				37	162
										60		0			22	226.9				22	226.9
										60	0				42	131.1				42	131.1
										60		0			27	1.8				27	1.8
										12	1				65		12.5			65	12.5
										60	0				20	69.4				20	69.4
										60	0				48	11				48	11
										60	0				38	0				38	0
										60		0			51	11.54				51	11.54
										60	0				58	15.96				58	15.96
										60		0			31	14.04				31	14.04
										60		0			34	60.89				34	60.89
															29	6.25				29	6.25
															23	0				23	0
															52	0				52	0
															22	14.54				22	14.54
															23	52.54				23	52.54
															55	8.68				55	8.68
															61	118.46				61	118.46
															21	5.96				21	5.96
															62	4.54				62	4.54
															33	22.96				33	22.96
															39	8.75				39	8.75
															65		12.39			65	12.39
															64	3.25				64	3.25
															35	139.61				35	139.61
															29	59.9				29	59.9
															23	10.1				23	10.1
															50	6				50	6
															33	108.8				33	108.8
															51	4.4				51	4.4
															58	20.1				58	20.1
															39	12.8				39	12.8
															30	20.7				30	20.7
															31	16.2				31	16.2
															18	26.7				18	26.7
															52	15.8				52	15.8
															55	49				55	49
															66		23.3			66	23.3
															67		10.3			67	10.3
																				20.4	102.1
																				39.5	0
																				23.2	0
																				30.7	76.7
																				41.9	0
																				36.3	0
																				22.5	146.3
																				29.1	129.8
																				25.3	0
																				31.8	0
																				23.4	292.3
																				28.7	67.2
																				31.9	202.1
																				37.6	453.9
																				35.1	103.3
																				35.3	0
																				34.2	0
																				51.8	0

## Sheet: Figure 2
	FIGURE 2
	Panel 2a													Panel 2b				Panel 2c				Panel 2d				Panel 2e				Panel 2f				Panel 2g				Panel 2h
	pDCs	Days	non survivor					survivor						non-severe SARS-CoV-2	severe SARS-CoV-2			non-severe SARS-CoV-2	severe SARS-CoV-2			non-severe SARS-CoV-2	severe SARS-CoV-2			IL-3	IFNa			IL-3	IFNl			IFNa	pDCs			IFNl	pDCs
		0	1467	69	20	243	827	3686	3251	3035	1700			3251	1467			3.97	5.89			27.65	36.65			15.4	5.89			15.4	36.65			5.89	1467			36.65	1467
		1	139	65	16	123	770	286	1724	260	1282			407	69			0.5	5.5			51.4	16.4			15.2	5.5			15.2	16.4			5.5	69			16.4	69
		2	279	142				798	931	744				5759	3686			12.17	0			25.15	0			12.4	0			12.4	0			0	20			0	3686
		3			8				424	2267				1107	20			3.28	0			0	0			15.9	0			15.2	0			3.11	243			0	243
		4	55	104	25			128	1126	3618				7555	243			0.78	3.11			0	0			15.2	3.11			60	27.65			3.97	3251			27.65	3251
		5	549	233	142			1128	5421	3916					3035			1.25	4.36			55.9	0			60	3.97			6.8	0			4.36	3035			0	3035
		6	968	562	69			1037	11936	7552	222				827			64.75	13.86			14.4	14.9			6.8	4.36			6.8	0			0	1700			0	827
		7	399	482	39			2082	4193	7754	5584				1700			60.81	0			24.65	0			6.8	13.86			15.3	0			0	1288			0	1700
															1288			8.64	0			64.15	0			15.3	0			3.9	0			0.5	407			0	1288
															30			4.89	3.61				0			3.9	0			5.5	25.15			12.17	5759			51.4	407
															185			0	8.89							5.5	12.17			3.8	0			3.28	1107			25.15	5759
	Neutrophils	Days	non survivor					survivor										0.94	5.17							36.8	3.28			4.8	0			3.61	30			0	30
		0	2760871	6329088	1164948	4698897	5959869	2555516	434510	2848562	2103507							8.89	9.58							3.8	0.78			8.1	0							0	185
		1	2346296	4965536	1226449	3113050	306076	2615507	3896993	2352673	1229331							26.67	0							4.8	3.61			3.9	0
		2	3151821	1879461				619747	3999894	1795636								34.69	0							8.1	8.89			4.3	0
		3			2358208				2591525	715318								3.61	1.67							3.9	1.25			9.4	55.9
		4	4456075	5774678	2046437			176956	2699423	2749831								0	0							119.4	64.75			26.7	14.4
		5	4588686	3491324	314695			2185070	220879	887170								3.19	11.58							5.6	60.81			0	24.65
		6	7284236	1918898	1460375			2869743	523825	1128728	13342216							12.67	8.14							2.5	8.64			91.1	128.4
		7	4446032	2649881	3431723			90334	102904	529897	9176003							0	6.97							15.7	4.89			167.4	64.15
																		2.56	6.31							2	0
																		10.28	0.03							6.3	0.94
																		22.69	0							26.6	8.89
																			5.47							23.1	5.17
																			6.36							3.3	26.67
																										7.3	9.58
																										2.1	34.69
																										3	0
																										1.4	3.61
																										3	0
																										3.6	0
																										15.4	1.67
																										0.9	0
																										7.8	11.58
																										4.1	8.14
																										2.6	6.97
																										1.5	6.31
																										1.5	0.03
																										42.2	0
																										11.1	5.47
																										2.7	6.36
																										4.3	3.19
																										9.4	12.67
																										26.7	0
																										0	2.56
																										91.1	10.28
																										167.4	22.69

## Sheet: Figure 3
	FIGURE 3
	Panel 3a				Panel 3b						Panel 3c					Panel 3d					Panel 3e
	low BAL IL3	high BAL IL3			pDCs		Neutrophils					IFNa	IFNl			Days	PBS	IL-3			PBS d1	IL-3 d1	PBS d3	IL-3 d3
	0.1914	0.2354			PBS	IL-3	PBS	IL-3			PBS	318.8	202			4	1				101250	1500	35000	650
	0.1421	0.3011			118758	486791	7567779	13220807				10.9	325.2			4	1				7500	112.5	26600	640
	0.0408	2.4886			133859	341497	11956872	12440575				400.2	285.2			5	1				75000	26250	8000	9450
	0.0405	0.3248			70289	508823	16861101	12435330				29.5	240			6	1				41250	1275	510	200
		0.7157			90332	174834	11123706	5844436				212.3	559.5			7	1				5250	18000	1900	9000
		1.3103			203153	280206	5665555	9872055				0	65.8			5		1			33750	45000	24200	90
		0.3195			150223	239229	5699226	10007249				33.2	337.3			6		1			150000	26250	84000
		0.2365			136514	270940	9774020	6581229					124.9			15		0			105000	56250	20800
					203879	142866	8295680	4538913					234.3			15		0			150000	25000	57600
													101.3			15		0			60000
													348.9			7	1
											IL-3	476	280			7	1
												428.2	321.2			7	1
												600.8	252.7			9	1
												325	354.2			6		1
												295.2	480.7			6		1
												636.5	777.5			8		1
												450	556.2			8		1
													405.1			9		1
													115.1			15		0
													688.6			3	1
													760.5			5	1
																6	1
																5		1
																7		1
																7		1

## Sheet: Figure 4
	FIGURE 4
	Panel 4a												Panel 4b				Panel 4c					Panel 4d				Panel 4e				Panel 4f
	Days	non survivor					survivor						pDCs	T cells			CD4	CD8	CD20			pDCs	CD3			pDCs	CD3			low IL3	high IL3
	0	1200731	178038	150734	106738	364839	2582819	1471209	812499	815515			1467	1200731			27676	2766	6359			4882	168688			0.2354	8.29			1.38	8.29
	1	42229	261057	223517	93413	156148	257291	1026007	197658	450320			139	42229			5106	168	1010			1315	33575			0.3011	41.11			15.58	41.11
	2	91819	493818				566717	654003	223709				279	91819			3935	374	1679			3319	976815			0.1914	1.38			27.13	8.91
	3			125012				866396	619174				55	33703			8628	526	1999			2474	222723			0.3248	28.54			1.18	28.54
	4	33703	176657	304535			176956	900516	833398				549	244999			1027	1816	996			564	207792			0.1421	27.13			1.51	16.25
	5	244999	238160	761146			487703	1148950	800851				968	356142			1648	1559	728			1828	162517			0.4804	24.25				65.4
	6	356142	368951	34389			726053	1878066	1466022	1948840			399	356083			17074	4656	8692			22172	5307332			0.7157	16.25				40.33
	7	356083	179992	309716			899699	1026338	1059563	2435072			69	178038								10449	1949683			1.3103	65.4				56.53
													65	261057								9695	361967			0.3195	40.33
													142	493818								11239	1527843			0.029	9.31
													104	176657								3510	687130			0.0408	1.18
													233	238160								16110	3389191			0.0405	1.51
													562	368951												0.2365	56.53
													482	179992												0.1966	8.22
													741	331544												0.0173	14.42
													295	132321												0.3463	32.3
													222	134731												0.0991	28.97
													627	116111												0.2927	31.7
													534	249002												0.1614	12.39
													415	232971												1.2086	21.79
													612	237624
													539	228850
													994	358726
													751	338170
													1489	604909
													768	678582
													659	623800
													3686	2582819
													286	257291
													798	566717
													128	176956
													1128	487703
													1037	726053
													2082	899699
													2129	817954
													167	237249
													388	314953
													1889	355871
													474	388156
													529	545758
													128	255409
													72	282592
													574	1166387
													1203	1674693
													1341	1324812
													2217	1334721
													2345	1444391
													20	150734
													16	223517
													8	125012
													25	304535
													142	761146
													69	34389
													39	309716
													90	155280
													190	223412
													284	514631
													1003	629315
													1969	654370
													260	336860
													243	106738
													123	93413
													3251	1471209
													1724	1026007
													931	654003
													424	866396
													1126	900516
													5421	1148950
													11936	1878066
													4193	1026338
													8573	1494982
													3035	812499
													260	197658
													744	223709
													2267	619174
													3618	833398
													3916	800851
													7552	1466022
													7754	1059563
													827	364839
													770	156148
													1700	815515
													1282	450320
													222	1948840
													5584	2435072
													456	93534
													2072	452133

## Sheet: Figure 5
	FIGURE 5
	Panel 5a				Panel 5b				Panel 5c					Panel 5d				Panel 5e				Panel 5f				Panel 5g
	PBS	IL-3			WT	CD131-/-			PBS	IL3/IgG	IL3/Ab-CXCL12			CXCL12	IL-3			low BAL IL3	high BAL IL3			low BAL CXCL12	high BAL CXCL12			IgG	CXCL12
	0.65	1.9		PBS	3.43	2.21		pDCs	15976	99315	50201			371.5	15.4			0	3.48			0.2354	0.3011			4.4	49.1
	1	1.36			5.61	1.83			29274	24651	23850			117.5	7.2			0	22.24			0.1914	2.5269			1.09	31.8
	0.88	1.19			7.69	4.84			20744	34348	35618			1389.5	12.3			0	0.33			0.1421	0.3248			0.2	41.9
	0.52	1.21				3.67			16916	60126	24944			454.5	15.2			0	5.9			0.3195	0.7157			1.84	44.6
	0.58	1.7		IL-3	15.7	2.58			64652	86335	35785			961.5	77.3			0	13.89			0.0408	1.3103			2.73	71.9
	0.63	1.47			10.6	4.09			40681	28345	38747			1032.5	84.6				9.78			0.0405				0.93	44.4
	1	2.27			28.5	2.9			68961	107704	27147			815.5	71.9				2.78			0.2365				1.63	22.4
	0.85	1.47			9.4	4.24			45461	178941	66043			213.5	44.7				0							0.36	58.1
	0.88	0.83								92641				0	41.6											1.42	53.8
	0.75	0.88						Neutrophils	1721273	1854118	1299543			79.5	15.9											0.17	21.9
	1	0.7							1839031	1227943	2403706			0	0											0.79	39.4
	0.81								2190145	2068664	557523			1687.5	22.8											0.02	3.08
									1168806	3722302	2003249			108.5	12.4											2.46	37
									2443693	1698293	3733277			73.5	4											0.22	13.8
									3433922	6276672	2524074			0	13.9											0.92	29
									2820000	6073741	10214985			0	12.7											1.85	71.3
									8763842	1620716	2608532			0	9.8
														439.5	4.6
														1722.5	175.9
														2282.5	232.4
														2513.5	186.5
														51.5	15.2
														0	22.2
														177.5	60
														403.5	50.8
														603.5	43.7
														0	6.8
														198.5	14.4
														0	10.2
														0	6.6
														652.5	1.7
														493.9	28.9
														473.9	81.4
														0	3.9
														114.9	0.1
														2671.9	208
														0	5.5
														287.9	36.8
														0	6.8
														75.9	0
														1287.9	162
														0	6.4
														1722.9	118.5
														3513.9	262.4
														409.9	69.7
														0	4.8
														926.9	226.9
														196.9	75.2
														1091.9	131.1
														0	1.8
														150.9	69.6
														0	3.8
														0	4.4
														2663.9	219.6
														405.9	28.7
														3396.9	267.3
														2250.9	249.3
														773.9	4.8
														513.9	8.1
														577.9	72
														1602.9	119.2
														156.88	0.52
														292.9	39.3
														0	12.5
														440.9	69.4
														0	11
														0	0
														171.9	0
														689.9	87.3
														31	9.04
														47.32	168.61
														7.68	49.25
														6.39	12.39
														2.68	11.54
														0	15.96
														6.89	10.82
														3.54	14.04
														9.61	60.89
														2.25	0
														7.25	6.68
														1517	208.32
														33	10.89
														155	6.25
														0	0
														21	0
														3	3.89
														933	137.11
														45	14.54
														3131	52.54
														33	0
														0	17.46
														351	12.54
														669	8.61
														47	0
														399	85.25
														185	8.68
														639	118.46
														0	5.96
														0	4.54
														653	22.96
														0	0
														193	8.75
														33	12.39
														415	80.96
														0	0
														31	3.25
														683	139.61
														479	75.11
														55	3.18
														0	15.32
														125	0
														0	8.68
														13	8.54
														1203	8.82
														0	12.61
														43	0
														413	129.25
														217	10.46
														193	7.54
														405	10.82
														19	13.18
														251	0
														0	3.46
														95	4.54
														0	0
														0	11.04
														117	3.11
														38.51	8.9
														6.27	2.6
														11.15	15.7
														10.91	59.9
														4.27	10.1
														5.07	6
														13.99	108.8
														4.07	4.4
														4.71	23.4
														5.19	5.9
														10.35	6.8
														7.03	20.1
														5.51	12.8
														6.07	20.7
														11.83	16.2
														5.19	26.7
														12.91	15.8
														5.91	34.2
														5.87	49
														4.43	23.3
														4.07	10.3
														6.83	3.6
														8.99	53.4
														11.07	15.4
														4.91	0.9
														16.71	7.8
														2.11	0
														16.31	4.1
														15.83	2.6
														16.19	1.5
														8.23	1.5
														21.31	42.2
														3.95	2.2
														14.59	46.3
														45.95	11.1
														29.35	2.7
														15.23	58.8
														7.43	10.9
														19.55	119.4
														4.39	5.6
														8.87	2.5
														10.83	15.7
														7.79	2
														9.59	6.3
														38.83	26.6
														12.47	23.1
														1.31	3.3
														3.79	7.3
														8.27	21.1
														3.75	2.1
														18.15	3
														2.99	1.4
														8.07	3
														2.47	0

## Sheet: Supplemental Fig.1
	SUPPLEMENTARY FIGURE 1
	Panel S1a				Panel S1b
	Severe-	Severe+			Days	>65	<65
	59.4	315.2			11	1
	1.2	243.2			44	1
	4	443.9			60	0
	2.3	32.3			34		1
	114.5	164.5			21	1
	4.9	201.7			60	0
	92.9	222.8			60	0
	23.4	195.7			4	1
	5.5	25.8			60	0
	98.3	26.3			60	0
	0.8	91.5			60		0
	2.5	102.2			16	1
	12	138.4			60	0
	94	99.6			60	0
	10	149.8			60	0
	28	245.8			60	0
	4	302			60	0
	205	161			60		0
	24	178			60	0
	121	21			60	0
	50	27			60	0
	7	168			60		0
	59	190			60	0
	122	33			60		0
	120	310			60	0
	42	240			12	1
	2.5	198			60		0
	4	218			9	1
	1.5	159			60	0
	3	22.5			60	0
	5.5	486			60	0
	3	208			60	0
					60		0
					60	0
					60		0
					60		0
					60		0
					60		0
					60		0
					60		0
					60	0
					60	0
					60	0
					60	0
					60		0
					60	0
					60		0
					60	0
					60	0
					46	1
					60		0
					45	1
					60		0
					60		0
					60		0
					60		0
					12	1
					60	0
					60	0
					60		0
					60		0
					60		0
					60		0
					60		0

## Sheet: Supplemental Fig.2
	SUPPLEMENTARY FIGURE 2
	Panel S2a			Panel S2b
	Serum	BALF		Blood	BAL
	56.08	9.28		0.365	0.3011
	101.01	34.75		0.05	0.1914
	27.28	27.28		0.533	2.5269
	26.08	15.41		0.515	2.4886
	31.41	30.48		0.166	0.3248
	63.81	7.01		0.081	0.1421
	18.61	7.81		0.279	0.4804
	25.68	11.81		0.184	0.7157
	22.21	8.48		0.247	1.3103
	27.81	0		0.433	0.3195
	21.41	17.68		0.078	0.029
	26.75	9.15		0.21	0.0408
	32.75	8.48		0.258	0.0405
	15.95	15.15		0.309	0.2365
	31.28	14.48
	14.48	7.81
	24.35	20.48
	71.15	19.28
	61.15	10.75
	45.55	19.15
	50.35	7.41
	26.48	17.28

## Sheet: Supplemental Fig.3
	SUPPLEMENTARY FIGURE 3
	Panel S3a				Panel S3b (IFNa)			Panel S3b (IFNl)					Panel S3d							Panel S3e							Panel S3f								Panel S3g				Panel S3h (pDCs)			Panel S3h (Neutrophils)
	IgG	anti-CD317			IgG	anti-CD317		IgG	anti-CD317				d0	d1	d2	d3				d0	d1	d2	d3				PBS			IL-3					PBS	IL-3			PBS	CXCL12		PBS	CXCL12
	118162	26179			134.3	3		436.3	227.2			PBS	100	97.3	86.7	79			PBS	100	89.15	94.18	95.77			CCL2	1	1.11	0.91	0.88	1.43	0.53			12.11	15.22			28139	61164		1503127	1442070
	91300	32865			166.3	0		470	204.5				100	95.4	85.6	78				100	87.5	94.01	91.93			CXCL9	1	12.934	41.729	10.783	5.247	29.18			6.61	7.61			35550	38908		1592548	718174
	173080	30830			231.6	6.3		549.2	205.7				100	91.8	88.1	77.8				100	94.26	95.82	95.3			CCL21	1	0.94	0.97	1.06	1.03	0.94			22.44	21.89			42343	71314		1391474	1834769
	164857	77106			120.7	10.5		284.7	251.5				100	95.5	84.5	75.9				100	90.34	93.47	94.52												44.22	47.44			57755	29306		1317725	1162030
	192836	36312			217.4	1.3		272.3	252.5				100	93.1	84.2	75.9				100	85.6	90.31	94.76												58.06	64.06			17041	57854		1257504	1848186
	154937	55640			214.5	5.9		424.2	196.8				100	91.4	81.4	77.6				100	87.6	93.7	93.7												38.02	39.23			16901	56443		876806	1914470
	119000				151.5			240.5					100	94	83.4	78.1				100	87.4	93.3	93.6												62.09	61.95			27434	34116		990614	1238980
													100	94.5	83.1	75.5				100	82.2	90.7	91												39.3	46.02			42347	29328		2673183	1356447
													100	100.5	87.4	75.6				100	82.5	91.9	91.6																	70436			2679769
													100	94.4	82.7	77.2				100	83	89.6	90.9																	51594			1952187
													100	92.7	82.4	78.7				100	87.6	93.7	93.7
													100	94.4	85.6	77.3				100	87.4	93.3	93.6
													100	94.4	86.3	76.5				100	82.2	90.7	91
													100	94.8	84					100	82.5	91.9	91.6
													100	92.5	83.4					100	83	89.6	90.9
												IL-3	100	94.8	98.6	95.8			IL-3	100	99.2	101.06	97.87
													100	91.3	84.3	86				100	91.03	97.63	96.04
													100	92.5	97.6	96.7				100	95.61	99.74	97.16
													100	98.9	100	100.5				100	94.46	101.06	93.67
													100	92.7	86.5	82.6				100	88.89	96.83	95.24
													100	94.9	83.8	78.3				100	83.5	87.7	90
													100	89.6	80.1	73.6				100	89.5	93.8	96.8
													100	94.4	84.3	84.7				100	86.8	95	97.6
													100	94.4	84.6	79				100	84.2	92.4	91.1
													100	94	88.1	83.6				100	95.9	101.9	100
													100	95.2	87	78.7				100	83.5	87.7	90
													100	96.4	85.2	78.1				100	89.5	93.8	96.8
													100	95.3	85.4	78.8				100	86.8	95	97.6
													100	96.9	83.2	79.6				100	84.2	92.4	91.1
													100	94.3	83.9	78.1				100	95.9	101.9	100

## Sheet: Supplemental Fig.4
	SUPPLEMENTARY FIGURE 4
		Panel S4a				Panel S4b				Panel S4c				Panel S4d
		IL-6	IL-3			TNF	IL-3			CRP	IL-3			CXCL12	pDC
		659.2	15.4			858.3	15.4			315.2	15.4			371.5	1467
		1824.9	7.2			36	7.2			243.2	15.2			117.5	55
		1414.4	12.3			188.3	12.3			443.9	12.4			1389.5	968
		3179.2	15.2			35.8	15.2			32.3	15.9			454.5	69
		693.2	77.3			113.8	77.3			138	175.9			961.5	222
		1187.4	84.6			280.8	84.6			164.5	15.2			1032.5	627
		273.6	71.9			29.3	71.9			59.4	60			815.5	539
		365.6	44.7			36.8	44.7			201.7	6.8			213.5	1489
		426.8	41.6			66.3	41.6			222.8	6.6			0	659
		106.5	15.9			52.8	15.9			1.2	28.9			79.5	20
		511.6	0			62.5	0			4	81.4			0	90
		572.2	22.8			1167.3	22.8			25.8	3.9			1687.5	1969
		1024.9	12.4			1347.3	12.4			2.3	0.1			108.5	3686
		626.9	4			0	4			114.5	208			73.5	1037
		448.5	13.9			9.3	13.9			4.9	5.5			0	167
		36.2	12.7			0	12.7			92.9	36.8			0	1889
		26.9	9.8			90.5	9.8			23.4	0			0	72
		28.8	4.6			0	4.6			5.5	6.4			439.5	2345
		59.2	175.9			0	175.9			98.3	118.5			1722.5	161
		2755.4	232.4			15.8	232.4			116.1	262.4			2282.5	46
		635.2	186.5			55.8	186.5			2.7	69.7			2513.5	436
		102.2	15.2			0	15.2			18.1	4.8			51.5	243
		190.2	22.2			0	22.2			2.3	75.2			0	123
		619.6	60			1022.8	60			2.3	69.6			177.5	3251
		329.8	50.8			574.3	50.8			0.8	3.8			403.5	1126
		430.1	43.7			434.8	43.7			27.5	4.4			603.5	8573
		86.4	6.8			0	6.8			88.6	219.6			0	260
		133.5	14.4			126	14.4			5.1	28.7			198.5	3618
		186.6	10.2			50.3	10.2			26.3	267.3			0	7754
		2814.8	6.6			9	6.6			91.5	249.3			0	827
		2671.1	1.7			15.5	1.7			102.2	4.8			652.5	770
										138.4	8.1
										99.6	72
										112.8	119.2
										13.9	0.52
										114	39.3
										16	0
										70.3	0
										3.6	87.3

## Sheet: Supplemental Fig.5
	SUPPLEMENTARY FIGURE 5
		Panel S5a						Panel S5b				Panel S5c
		CD45- IgG	CD45- CD123	CD45+ IgG	CD45+ CD123			CD45- T	CD45- IL3			Epi-PBS	Epi-IL-3	Endo-PBS	Endo-IL-3
		102	168	114	154			341.5	377			14.1	17.6	1.71	1.67
		184	247	104	134			79.83	95.67			10	12.1	0.83	1.12
		165	265	62.3	84.5			275.33	351.83			14.1	15.2	1.22	1.25
		71.5	104	66.6	87.6			216.17	238.83			14.3	20.6
		72.8	76.5	73.4	70.9			115.25	123.25			28.5	34.2
		50.1	77	43.7	53.3			185	274.5			29.1	30.1
		35.7	51	49.7	59.4			220.5	252			28	27.3
								180.5	220.5
